# Supplementary material for: Health Risk Assessment of Dietary Heavy Metals Intake from Fruits and Vegetables Grown in Selected Old Mining Areas—A Case Study: The Banat Area of Southern Carpathians
Source: Int J Environ Res Public Health. 2020 Jul 17;17(14):5172. doi: 10.3390/ijerph17145172 (PMC7400231; doi:10.3390/ijerph17145172)
Supplement: Supplementary file 1 [file ijerph-17-05172-s001.zip]

Archive with 1 entries (1 files):
- ijerph-831401-supplementary.xlsx
