# Supplementary material for: Health Risk Assessment of Dietary Heavy Metals Intake from Fruits and Vegetables Grown in Selected Old Mining Areas—A Case Study: The Banat Area of Southern Carpathians
Source: Int J Environ Res Public Health. 2020 Jul 17;17(14):5172. doi: 10.3390/ijerph17145172 (PMC7400231; doi:10.3390/ijerph17145172)
Supplement: Supplementary file 1 [file ijerph-17-05172-s001.zip › ijerph-831401-supplementary.xlsx]

## Sheet: Metals in Groups of veg&fruits
			Metal contents		mg/kg	fw
	Fruits	Fe	Mn	Zn	Cu	Ni	Cd	Pb
R area	MAL			15	5		0.2	0.5
	Apricot	11.4867	2.53	8.14	2.08667	0.936667	0.0466667	0.743333
	Sweet cherries	7.13667	2.19667	5.84333	1.27333	0.45	0.0433333	0.463333
	Peach	12.2733	2.90333	8.09	1.97	0.936667	0.0433333	0.766667
	Plum	9.2	1.83333	6.08	0.883333	0.483333	0.0266667	0.493333
	Sour cherries	10.6967	2	6.84	2.12	0.486667	0.0466667	0.466667
	Apple	10.1067	0.65	4.34	0.993333	0.356667	0.0433333	0.56
	Pear	8.18667	0.546667	4.07667	0.953333	0.316667	0.03	0.556667
	Grape	11.1533	3.05333	7.11	1.98667	0.576667	0.0333333	0.61
	Average	10.03	1.96417	6.315	1.53333	0.567917	0.0391667	0.5825
	SD	1.74539	0.940918	1.53889	0.556089	0.24126	0.00791823	0.117888
M Area
	Apricot	9.49333	1.81	6.04333	8.02333	0.806667	0.0366667	0.153333
	Sweet cherries	6.59	1.13667	4.08333	5.21667	0.286667	0.0333333	0.146667
	Peach	10.24	2.26	6.16333	8.61333	0.84	0.0366667	0.163333
	Plum	7.16	0.9	4.39333	4.67667	0.386667	0.0166667	0.146667
	Sour cherries	9.99333	1.01	4.24667	5.25667	0.343333	0.0266667	0.143333
	Apple	9.16	0.46	2.93333	4.91333	0.283333	0.0166667	0.13
	Pear	6.33667	0.35	2.78667	4.87333	0.303333	0.0233333	0.106667
	Grape	10.0833	1.87667	4.81	7.71333	0.55	0.0266667	0.16
	Average	8.63208	1.22542	4.4325	6.16083	0.475	0.0270833	0.14375
	SD	1.65491	0.691646	1.24484	1.64836	0.231661	0.00805487	0.0182084
Ref Area
	Apricot	8.12	1.58667	1.15333	1.88	0.45	0.0166667	0.12
	Sweet cherries	5.62	0.926667	1.17	1.33333	0.14	0.0166667	0.11
	Peach	9.15667	2.12	1.06667	1.44333	0.723333	0.0233333	0.116667
	Plum	4.35	0.783333	1.18667	0.476667	0.293333	0.0233333	0.103333
	Sour cherries	7.34667	0.923333	1.25667	1.45333	0.17	0.0166667	0.103333
	Apple	6.51	0.373333	1.17	0.816667	0.236667	0.0166667	0.113333
	Pear	3.63667	0.246667	0.97	0.866667	0.246667	0.0166667	0.106667
	Grape	7.86667	1.88333	0.98	1.49667	0.35	0.0166667	0.123333
	Average	6.57583	1.10542	1.11917	1.22083	0.32625	0.0183333	0.112083
	SD	1.92044	0.687477	0.102937	0.45816	0.188262	0.00308607	0.00754615
			Vegetables	Metal content mg/kg fw
	Vegetables	Fe	Mn	Zn	Cu	Ni	Cd	Pb
	MAL			15	5		0.2	0.5
				Leafy Vegetables
R area	Carrot leaf R	31.59	3.13	3.77	0.4	0.17	0.01	0.2
	Parsley leaf R	104.03	7.32	9.39	1.77	0.38	0.09	1.97
	Cabbage R	60.11	10.47	16.3	1.36	0.7	0.12	0.9
	Letuce R	35.88	8.33	14.46	1.86	0.28	0.09	0.62
	Average	57.9025	7.3125	10.98	1.3475	0.3825	0.0775	0.9225
	SD	33.2162	3.08212	5.62509	0.668101	0.228382	0.0471699	0.755265
				Root Vegetables
	Carrot root R	29.9667	3.06667	4.93333	1.53333	0.183333	0.08	2.11
	Parsley root R	221.8	37.8333	45.8333	5.66667	1.28333	0.196667	2.45
	Onion R	15.2667	4.06667	10.9	0.433333	0.21	0.0566667	0.503333
	Potato R	7.22	5.1	9.34	2.06	0.48	0.05	0.85
	Average	68.5633	12.5167	17.7517	2.42333	0.539167	0.0958333	1.47833
	SD	102.591	16.8982	18.8908	2.26594	0.513891	0.0684416	0.946673
				Fruit Vegetables
	Cucumber R	12.7467	4.92	6.02	2.8	0.63	0.05	1.06
	Green bean R	2.4	6.73	8.97	0.97	0.276667	0.13	0.716667
	Tomato R	58.8667	7.06667	13.2333	1.06667	0.486667	0.0633333	0.346667
	Average	24.6711	6.23889	9.40778	1.61222	0.464444	0.0811111	0.707778
	SD	30.0627	1.15453	3.62654	1.02978	0.177712	0.0428607	0.35675
				Leafy Vegetables
M Area	Carrot leaf M	51.45	5.57	5.61	2.12	0.38	0.04	0.12
	Parsley leaf M	106.75	9.72	10.44	4.79	1.87	0.05	0.5
	Cabbage M	31.53	9.15	8.51	2.77	0.33	0.06	0.25
	Letuce M	16.9	4.12	5.14	2.22	0.18	0.09	0.21
	Average	51.6575	7.14	7.425	2.975	0.69	0.06	0.27
	SD	39.3634	2.7253	2.50219	1.24329	0.791244	0.0216025	0.162686
				Root Vegetables
	Carrot root M	31.9	2.23333	3.16667	1.76667	0.08	0.0266667	0.09
	Parsley root M	99	8.1	7.73333	6.86667	3.82	0.04	0.66
	Onion M	4.66667	1.33333	2	1.36667	0.0133333	0.01	0.133333
	Potato M	6.15	4.7	8.33	4.22	0.32	0.05	0.41
	Average	35.4292	4.09167	5.3075	3.555	1.05833	0.0316667	0.323333
	SD	44.1864	3.02757	3.19076	2.54272	1.84582	0.0173205	0.265456
				Fruit Vegetables
	Cucumber M	10.4167	3.92	4.14	7.36	0.68	0.04	0.45
	Green bean M	2.4	6	1.4	2.4	0.54	0.153333	0.366667
	Tomato M	26.6667	6.76667	10.1667	1.43333	0.523333	0.0666667	0.193333
	Average	13.1611	5.56222	5.23556	3.73111	0.581111	0.0866667	0.336667
	SD	12.3639	1.47296	4.48484	3.17966	0.0860448	0.0592546	0.130937
				Leafy Vegetables
Ref Area	Carrot leaf Ref	14.25	1.38	1.36	0.29	0.11	0.01	0.03
	Parsley leaf Ref	73.17	5.88	9.13	1.03	0.3	0.03	0.28
	Cabbage Ref	16.06	3.85	3.28	0.45	0.13	0.01	0.05
	Letuce Ref	13.6	3.46	5.32	0.76	0.1	0.02	0.08
	Average	29.27	3.6425	4.7725	0.6325	0.16	0.0175	0.11
	SD	29.2852	1.84406	3.32467	0.329077	0.094163	0.00957427	0.115181
				Root Vegetables
	Carrot root Ref	17.3	1.43333	2.06667	0.733333	0.0433333	0.01	0.04
	Parsley root Ref	48.7667	2.96667	3.5	1.23333	0.19	0.00666667	0.0766667
	Onion Ref	1.56667	0.333333	0.766667	0.233333	0.03	0.00666667	0.04
	Potato Ref	2.87	1.78	2.09	0.89	0.13	0.02	0.18
	Average	17.6258	1.62833	2.10583	0.7725	0.0983333	0.0108333	0.0841667
	SD	21.9506	1.08462	1.11637	0.415696	0.0754983	0.0063099	0.0661858
				Fruit Vegetables
	Cucumber Ref	8.20667	1.99	2.35	1.94	0.22	0.02	0.25
	Green bean Ref	1.7	0.466667	0.933333	0.466667	0.226667	0.03	0.163333
	Tomato Ref	21.2	4.43333	9.66667	0.3	0.216667	0.03	0.0666667
	Average	10.3689	2.29667	4.31667	0.902222	0.221111	0.0266667	0.16
	SD	9.92819	1.63384	3.82698	0.736967	0.0041574	0.00471405	0.0748826

## Sheet: THQ&TTHQ
		BW = 64 kg
	THQ Fe	THQ Mn	THQ Zn	THQ Cu	THQ Ni	THQ Cd	THQ Pb	TTHQ	Element	RfD
										mg Kg-1day-1
Fruits R	0.0470156	0.0459375	0.069125	0.125508	0.0935156	0.13125	0.54375	1.0561	Fe	0.7
Leafy Veg R	0.232634	0.146903	0.102938	0.0949219	0.0534375	0.225	0.739286	1.59512	Mn	0.14
Root Veg R	0.688694	0.628795	0.416016	0.425391	0.189844	0.703125	2.97321	6.02508	Zn	0.3
Fruity Veg R	0.0881111	0.114643	0.0784167	0.100625	0.0575	0.2	0.507143	1.14644	Cu	0.04
SUM R	1.05645	0.936278	0.666495	0.746445	0.394297	1.25938	4.76339	9.82274	Ni	0.02
	THQ Fe	THQ Mn	THQ Zn	THQ Cu	THQ Ni	THQ Cd	THQ Pb	TTHQ	Cd	0.001
Fruits M	0.0404629	0.0288281	0.0484531	0.505313	0.07875	0.0984375	0.13125	0.931494	Pb	0.0035
Leafy Veg M	0.207552	0.143437	0.0696563	0.209531	0.0970312	0.16875	0.216964	1.11292
Root Veg M	0.355873	0.205413	0.124453	0.625781	0.372656	0.210938	0.642857	2.53797
Fruity Veg M	0.047004	0.0992857	0.0436667	0.233125	0.0725	0.225	0.242857	0.963438
SUM M	0.650893	0.476964	0.286229	1.57375	0.620937	0.703125	1.23393	5.54583
	THQ Fe	THQ Mn	THQ Zn	THQ Cu	THQ Ni	THQ Cd	THQ Pb	TTHQ
Fruits Ref	0.0308242	0.0260156	0.01225	0.100078	0.0541406	0.065625	0.103125	0.392059
Leafy Veg Ref	0.117603	0.073125	0.0447187	0.0442969	0.0225	0.05625	0.0883929	0.446886
Root Veg Ref	0.177045	0.0818638	0.0494531	0.135352	0.0351562	0.0703125	0.160714	0.709897
Fruity Veg Ref	0.0370317	0.0410714	0.036	0.05625	0.0275	0.075	0.114286	0.387139
SUM Ref	0.362504	0.222076	0.142422	0.335977	0.139297	0.267188	0.466518	1.93598
